# Supplementary material for: Accuracy of Six Intraocular Lens Power Calculations in Eyes with Axial Lengths Greater than 28.0 mm
Source: J Clin Med. 2022 Oct 8;11(19):5947. doi: 10.3390/jcm11195947 (PMC9572881; doi:10.3390/jcm11195947)
Supplement: Supplementary file 1 [file jcm-11-05947-s001.zip]

Archive with 1 entries (1 files):
- jcm-1930449-supplementary.pdf
